# Supplementary material for: Low abundance of phytophagous nematodes under invasive exotic Pinus elliottii – enemy release and plant–soil feedbacks
Source: New Phytol. 2025 Dec 28;249(6):3060–71. doi: 10.1111/nph.70852 (PMC12917447; doi:10.1111/nph.70852)
Supplement: Supplementary file 1 — Dataset S1 Taxonomic identity and abundance of nematodes. [file NPH-249-3060-s001.xlsx]

## Sheet: Abundances
Family	Genera	Gr1	Gr2	Gr3	Gr 4	Gr5	PG1	PG2	PG3	PG4	PG5	Pi1	Pi2	Pi3	Pi4	Pi5
Alloionematidae	Rhabditophanes	0	0	0	0	0	1	0	0	0	0	0	0	0	0	0
Anguinidae	Nothotylenchus	0	0	0	2	0	0	0	0	0	0	0	0	0	0	0
Aphelenchidae	Aphelenchus	0	0	0	0	0	0	0	0	0	0	0	0	0	0	1
Aphelenchoididae	Aphelenchoides	1	0	0	1	0	0	0	0	11	1	0	0	0	1	0
Aphelenchoididae	Seinura	0	0	0	0	0	0	1	0	0	0	0	0	0	0	0
Aulolaimoididae	Aulolaimoides	0	0	0	0	0	1	0	0	0	0	0	0	0	0	0
Belondiridae	Opailaimus	0	3	1	3	0	0	0	0	0	0	0	0	0	0	0
Belonolaimidae	Tylenchorhynchus	0	0	0	0	0	0	0	0	0	0	0	0	0	1	0
Cephalobidae	Acrobeles	2	0	0	0	0	0	4	0	5	2	0	0	1	0	0
Cephalobidae	Acrobeloides	0	0	0	0	0	1	1	0	0	1	1	0	0	0	0
Cephalobidae	Cephalobus	0	1	0	0	0	0	0	0	0	0	0	0	0	0	0
Cephalobidae	Cervidellus	0	0	0	0	0	0	1	0	0	0	0	0	0	0	0
Cephalobidae	Eucephalobus	0	1	0	0	0	0	0	0	0	0	0	0	1	0	0
Cephalobidae		0	0	0	0	1	0	1	0	0	2	0	0	0	0	1
Criconematidae	Criconema	1	0	2	0	0	2	5	0	1	0	0	0	0	0	0
Criconematidae	Discocriconemella	0	0	0	0	1	0	0	0	0	0	0	0	0	0	0
Criconematidae	Hemicriconemoides	0	0	0	0	0	0	0	0	0	0	0	1	0	0	0
Criconematidae	Macrophostonia	0	0	0	0	0	0	0	1	0	0	0	0	0	0	0
Criconematidae	Mesocriconema	0	0	0	0	0	2	0	4	1	1	1	0	1	0	0
Criconematidae		41	9	41	1	56	6	2	42	14	2	7	1	7	3	0
Diplogastridae	Diplogaster	0	0	0	0	0	0	1	0	1	0	0	0	0	0	0
Diplogastridae		2	1	0	0	0	0	0	0	1	0	0	1	0	0	0
Diploscapteridae	Diploscapter	1	3	4	0	0	0	2	0	0	0	0	0	0	0	0
Dorylaimidae	Eudorylaimus	0	0	0	0	0	0	0	2	1	0	0	1	0	0	0
Dorylaimidae		0	0	1	14	3	0	2	1	6	6	2	1	1	0	0
Hemicycliophoridae	Hemicycliophora	0	5	13	11	1	0	0	0	0	0	0	0	0	0	0
Hoplolaimidae	Helicotylenchus	84	0	3	35	27	20	0	0	3	37	1	0	0	0	0
Hoplolaimidae	Rotylenchus	6	0	2	2	2	0	0	0	0	0	0	0	0	0	0
Leptonchidae	Utahnema	0	0	0	0	1	0	0	0	0	0	0	0	0	0	0
Longidoridae	Xiphidorus	0	0	0	0	0	0	0	0	0	0	0	0	0	1	0
Longidoridae	Xiphinema	0	0	0	2	0	1	0	0	0	1	1	0	4	4	0
Meloidogynidae	Meloidogyne	0	0	0	1	0	0	0	0	0	0	0	0	0	0	0
Mononchidae	Mononchus	0	1	0	0	0	0	0	0	0	0	0	0	0	0	0
Mononchidae	Prionchulus	1	0	0	0	0	0	0	0	0	0	0	0	0	0	0
Mononchidae		0	0	0	0	0	0	0	0	0	0	1	0	0	0	0
Mylonchulidae	Sporonchulus	1	0	0	0	0	0	0	0	0	0	0	0	0	0	0
Odontopharyngidae	Odontopharynx	0	0	0	0	0	0	1	0	0	0	0	0	0	0	0
Panagrolaimidae	Panagrolaimus	0	0	0	0	0	1	0	0	0	0	0	0	0	0	0
Panagrolaimidae	Turbatrix	1	0	0	0	0	0	0	0	0	0	0	0	0	0	0
Panagrolaimidae		0	0	0	0	0	3	1	0	2	0	0	0	0	1	0
Paratylenchidae	Gracilacus	0	0	0	0	0	0	0	2	0	1	0	0	0	0	0
Paratylenchidae	Paratylenchus	0	2	1	8	4	0	0	4	1	5	0	0	0	0	0
Plectidae	Wilsonema	0	0	0	0	0	0	0	0	1	0	0	0	0	0	0
Pratylenchidae	Pratylenchus	0	0	0	0	0	0	0	0	0	12	0	0	0	0	0
Prismatolaimidae	Prismatolaimus	0	1	2	0	0	0	0	0	0	0	1	0	0	0	0
Rhabditidae	Rhabditis	0	0	0	0	4	3	0	0	0	0	0	0	0	0	0
Rhabditidae	Teratorhabditis	0	0	0	0	0	0	2	0	3	0	0	0	0	0	0
Teratocephalidae	Teratocephalus	0	0	0	0	0	0	0	0	0	0	0	0	0	0	1
Thornenematidae	Thornenema	1	0	0	0	0	0	1	0	0	0	0	0	0	0	0
Trichodoridae	Paratrichodorus	0	0	0	0	0	1	0	0	0	0	0	0	0	0	0
Tylenchidae	Ecphyadophora	0	1	0	1	1	0	0	0	0	0	1	0	1	0	0
Tylenchidae	Tylenchus	1	0	1	2	1	0	0	0	0	3	1	0	0	0	0
Tylenchidae		0	0	0	5	0	0	0	0	0	0	0	0	0	0	0
Tylencholaimellidae	Tylencholaimellus	0	0	0	0	0	0	0	0	0	0	1	0	0	0	0
Tylencholaimidae	Meylonema	0	0	0	0	0	0	0	0	1	0	0	0	0	0	0
Tylencholaimidae	Tylencholaimus	0	0	0	1	0	0	0	0	1	0	0	0	0	0	0

## Sheet: Soil moisture
	Moisture (%)
Gr1	18.5
Gr2	25
Gr3	14.5
Gr 4	21.5
Gr5	17
PG1	7
PG2	9
PG3	15.5
PG4	11
PG5	9.5
Pi1	6
Pi2	14.5
Pi3	15.5
Pi4	15
Pi5	15.5

## Sheet: Metadata
Title: abundance of soil nematodes (families and genera) in three vegetation types (Gr, PG, Pi) Sampling area: tropical montane forest in a conservation area in the state of São Paulo, Brazil (22º 39'S and 45º 26' W - 45º 30' W; 1550 m a.s.l.), Mantiqueira Range, Atlantic Forest biogeographic domain Vegetation types: Gr, native vegetation; PG, individuals of exotic Pinus elliottii invading native…
